# Supplementary material for: Automatic discovery of cross-family sequence features associated with protein function
Source: BMC Bioinformatics. 2006 Jan 12;7:16. doi: 10.1186/1471-2105-7-16 (PMC1395344; doi:10.1186/1471-2105-7-16)
Supplement: Additional File 3 — Additional supplementary material (includes files 1 and 2); gzipped tar archive; after unpacking, please open the file brameier2005/index.html in your web browser. [file 1471-2105-7-16-S3.gz]

Archive with 15 entries (13 files):
- brameier2005
- brameier2005/FigureA.html
- brameier2005/index.html
- brameier2005/TableA.html
- brameier2005/funcpred-demo
- brameier2005/funcpred-demo/Grammar.pm
- brameier2005/funcpred-demo/Individual.pm
- brameier2005/funcpred-demo/Population.pm
- brameier2005/funcpred-demo/Algorithm.pm
- brameier2005/FigureA.pdf
- brameier2005/cut1.dat
- brameier2005/cut2.dat
- brameier2005/cut3.dat
- brameier2005/cut4.dat
- brameier2005/funcpred-demo.tar.gz
