# Supplementary material for: Automatic discovery of cross-family sequence features associated with protein function
Source: BMC Bioinformatics. 2006 Jan 12;7:16. doi: 10.1186/1471-2105-7-16 (PMC1395344; doi:10.1186/1471-2105-7-16)
Supplement: Additional File 3 — Additional supplementary material (includes files 1 and 2); gzipped tar archive; after unpacking, please open the file brameier2005/index.html in your web browser. [file 1471-2105-7-16-S3.gz › brameier2005/funcpred-demo/Grammar.pm]

package Grammar;

# the PerlGP library is distributed under the GNU General Public License
# all software based on it must also be distributed under the same terms


# NODETYPES must be {LIKE} {THIS} - capitals only in curly brackets
# therefore you can't have things like $input->{X} in your code, sorry.
#
# Every type should be defined as an anonymous array.
# You must define the ROOT type, and while functions are optional,
# every type *must have at least one terminal* defined.  ROOT should
# start with 'package Individual;' and define evaluateOutput subroutine.
#
# If you need to make new functions (e.g. pdiv), define them in Individual.pm
# and you can use them here
#
# Due to the limitations of the SDBM module, each string you define
# must be less than 1000 characters

%excluded_keywords = ( 'xxx' => 1 );

# Functions
%F = ();
# Terminals
%T = ();


$F{ROOT} = [ <<'___',
package Individual;

sub annotation_classifier {
  my $kws = shift;
  return {KWBOOL};
}

sub sequence_classifier {
  my $seq = shift;
  my $len = length($seq);
  my @t;
  return {SEQNUM} > {SEQNUM};
}

{EVLINIT}
___
];

$T{ROOT} = [ 'sub sequence_score { return -666 }
sub keyword_score { return -666 }' ];

$F{EVLINIT} = [ <<'___',
sub evolvedInit {
  my $self = shift;
  $self->NodeMutationProb(1/{DENOM});
  $self->NodeXoverProb(1/{DENOM});
}
___
];

$T{EVLINIT} = [ <<'___',
sub evolvedInit {
  my $self = shift;
  $self->NodeMutationProb(0.666);
  $self->NodeXoverProb(0.666);
}
___
];

$F{SEQNUM} = [
    '({SEQNUM} + {SEQNUM})',
    '({SEQNUM} - {SEQNUM})',
    '{SEQNUM} * {SEQNUM}',
    '({SEQNUM} / {SEQNUM})',

    'abs({SEQNUM})',
    'log({SEQNUM})',

    '{VAR}',
    copies(2, '{INTEGER}'),
    copies(2, '{REAL}'),
    copies (1,'scalar(@t = $seq =~ /^{SEQPATT}/go)'),
    copies (1,'scalar(@t = $seq =~ /{SEQPATT}$/go)'),
    copies (2,'scalar(@t = $seq =~ /{SEQPATT}/go)'),
];

$T{SEQNUM} = $T{INTEGER} = [ 0..9 ];
$T{REAL} = [ map { sprintf "%.4f", rand(1) } (0..9999) ] ;

$T{VAR} = [ '$len' ];

$F{SEQPATT} = [
#    copies (2, '{AAS}'),
    copies(10, '[{REHAT}{AAS}]'),
    copies(4, '{SEQPATT}{SEQPATT}'),
    copies(1, '({SEQPATT}){REMOD}'),
];

$T{SEQPATT} = [ '.' ];

$F{AAS} = [ copies(5,'{AA}'), copies(2,'{AAS}{AAS}') ];

# the most important set of terminals - the amino acid characters:
$T{AA} = $T{AAS} = [ qw(A C D E F Y G H K R I L V M N Q P S T W) ];

$T{REHAT} = [ copies(3, ''), '^' ];

$F{REMOD} = [
#    copies(5,''),
    '{{SMALLINT},}',
    '{1,{SMALLINT}}',
    '{{SMALLINT},{BIGINT}}',
    '{{BIGINT},}',
    '{1,{BIGINT}}'
    ];

$T{SMALLINT} = [ 1..3 ];
$T{BIGINT} = [ 4..8 ];
$T{REMOD} = [ '' ];
$T{REPEAT} = [ copies(6, ''), copies(4,'+') ];

$T{DENOM} = [ 50, 100 ]; # [ 25, 50, 100, 200 ];

$F{KWBOOL} = [ copies(1, '{KWBOOL} && {KWBOOL}'),
	       copies(1, '({KWBOOL} || {KWBOOL})'),
	       copies(1, '!({KWBOOL})'),
	       copies(5,'$kws =~ /\b{KWPATT}\b/'),
	     ];

$T{KWBOOL} = [ 1, 0 ];

$F{KWPATT} = [
    copies (7, '{KWS}'),
    copies(2, '{KWPATT} {KWPATT}'),

    copies(0, '({KWPATT}){REMOD}'),
    copies(0, '{REHAT}{KWS}{REPEAT}'),
];

$F{KWS} = [ copies(10,'{KW}'), copies(3,'({KWS}|{KWS})') ];

$T{KW} =$T{KWS} = $T{KWPATT} = read_keywords("../data/training.dat");


# this helper routine will give you multiple copies of
# something, i.e qw(1 1 1 2 3) is equivalent to (copies(3, 1), 2, 3)
sub copies {
  my ($num, @things) = @_;
  my @result;
  while ($num-->0) {
    push @result, @things;
  }
  return @result;
}

sub read_keywords {
  my ($filename) = @_;
  my @keywords;

  # read in training file

  open(FILE, $filename) || die "can't read data set $filename\n";

  while (<FILE>) {

    my ($id, $ac, $sequence, $keywords) = split ' ', $_, 4;

    my @tempkeywords = split ' ', $keywords;
    push @keywords, @tempkeywords;
  }

  @keywords = grep !$excluded_keywords{$_}, @keywords;

  return \@keywords;  # return a reference to the array
  close(FILE);
}

1;
