# Supplementary material for: Automatic discovery of cross-family sequence features associated with protein function
Source: BMC Bioinformatics. 2006 Jan 12;7:16. doi: 10.1186/1471-2105-7-16 (PMC1395344; doi:10.1186/1471-2105-7-16)
Supplement: Additional File 3 — Additional supplementary material (includes files 1 and 2); gzipped tar archive; after unpacking, please open the file brameier2005/index.html in your web browser. [file 1471-2105-7-16-S3.gz › brameier2005/funcpred-demo/Individual.pm]

package Individual;

use PDL;
use GeneticProgram;
#use Math::BigFloat;

# the PerlGP library is distributed under the GNU General Public License
# all software based on it must also be distributed under the same terms

@ISA = qw(GeneticProgram);


sub _init {
  my ($self, %p) = @_;

  my %defaults = ( TreeDepthMax => 20,

		   MinTreeNodes => 10,
		   MaxTreeNodes => 2000,

		   NodeMutationProb => 1/200,
		   NodeXoverProb => 1/100,

		   NumericMutationFrac => 1,
		   NumericAllowNTypes => { DENOM=>2 },

		   GetSizeIgnoreNTypes => { SEQNUM => 1 },

		   QuickXoverProb => 0.5,
		   XoverHomologyBias => 0.000001,

		   SleepAfterSubEvalError => 0,

		   MutationLogProb => 0.0001,
		   XoverLogProb => 0.0001,
		 );

  $self->SUPER::_init(%defaults, %p);
}

sub evaluateOutput {
  my ($self, $data) = @_;

  # how many proteins?
  my $n = @{$data->{sequences}};

  # make 1 x $n PDL arrays for the classifications
  # initialised with zeroes
  my $seqclasses = zeroes byte, $n;
  my $kwclasses = zeroes byte, $n;

  my $start;

  # set an alarm call to kill evaluation if it takes too long
  alarm 1 + 0.01*$n;

  for (my $i=0; $i<$n; $i++) {
    $start = time; # remember when we started

    # annotation_classifier() is an evolved function (defined in Grammar.pm)
    if (annotation_classifier($data->{keywords}[$i]) > 0) {
      set $kwclasses, $i, 1; # set is a PDL function
    }

    # sequence_classifier() is an evolved function (defined in Grammar.pm)
    if (sequence_classifier($data->{sequences}[$i]) &&
	!sequence_classifier($data->{rsequences}[$i])) {
      set $seqclasses, $i, 1; # set is a PDL function
    }

    # if an individual sequence took more than 1 second
    # return an empty result (which will get zero fitness)
    if (time - $start > 1) {
      alarm 0;
      return { seqclasses => null, kwclasses => null };
    }
  }
  alarm 0; # cancel the alarm
  return {
	  seqclasses => $seqclasses,
	  kwclasses => $kwclasses
	 };
}


sub extraLogInfo {
  my $self = shift;
  return sprintf "mut %-12.6g xover %-12.6g",
  $self->NodeMutationProb(), $self->NodeXoverProb();
}

1;
