# Supplementary material for: Automatic discovery of cross-family sequence features associated with protein function
Source: BMC Bioinformatics. 2006 Jan 12;7:16. doi: 10.1186/1471-2105-7-16 (PMC1395344; doi:10.1186/1471-2105-7-16)
Supplement: Additional File 3 — Additional supplementary material (includes files 1 and 2); gzipped tar archive; after unpacking, please open the file brameier2005/index.html in your web browser. [file 1471-2105-7-16-S3.gz › brameier2005/funcpred-demo/Population.pm]

package Population;

use GPPopulation;

# the PerlGP library is distributed under the GNU General Public License
# all software based on it must also be distributed under the same terms

@ISA = qw(GPPopulation);

sub _init {
  my ($self, %p) = @_;

  my %defaults = ( PopulationSize =>2000,
		 );

  $self->SUPER::_init(%defaults, %p);
}


1;
