# Supplementary material for: Automatic discovery of cross-family sequence features associated with protein function
Source: BMC Bioinformatics. 2006 Jan 12;7:16. doi: 10.1186/1471-2105-7-16 (PMC1395344; doi:10.1186/1471-2105-7-16)
Supplement: Additional File 3 — Additional supplementary material (includes files 1 and 2); gzipped tar archive; after unpacking, please open the file brameier2005/index.html in your web browser. [file 1471-2105-7-16-S3.gz › brameier2005/funcpred-demo/Algorithm.pm]

package Algorithm;

use TournamentGP;
use PDL;

# the PerlGP library is distributed under the GNU General Public License
# all software based on it must also be distributed under the same terms

@ISA = qw/TournamentGP/;

sub _init {
  my ($self, %p) = @_;
  my %defaults = ( TrainingSet => '../data/training.dat',
		   TestingSet => '../data/testing.dat',

		   MinKWFracTraining => 0.1, # constraints on fraction of
		   MaxKWFracTraining => 0.5, # positively classified proteins
                                             # using annotation_classifier

		   MinKWFracTesting => 0.001, # v. low and high
		   MaxKWFracTesting => 0.999, # limits for "safety"

		   MaxKWTreeSize => 12,

		   FitnessDirection => 'up',
		   TournamentKillAge => 4,
		   Tournaments => 10e20,
		   TournamentSize => 50,
		   TournamentParents => 20,

		   WorstPossibleFitness => -0.1,
		   ForkForEval => 0,

		   PopulationBackupInterval => 0,
		   KeepBest => 0,
		   LogInterval => 10,
		   ComplexityInterval => 1000,

		   # if this is less than 1, only train on
		   # a random sample of training data
		   TrainingFraction => 1,

		   # how often we resample the data
                   # (if non-zero)
		   RefreshInterval => 1000,

		   # save some disk space
		   BestFileStem => '',
		   RecentFileStem => '',

		   );

  $self->SUPER::_init(%defaults, %p);

}

sub loadSet {
  my ($self, $file, $fraction, $minkeywordfrac, $maxkeywordfrac) = @_;

  my $exptid = $self->Population->ExperimentId;

  my @stat = stat('.');
  my $exptseed = $stat[1]; # inode number of directory - hopefully fixed!

  # read in train/test file
  my (@ids, @acs , @seqs, @rseqs, @keywords);
  open(FILE, $file) || die "can't read data set $file\n";
  while (<FILE>) {

    # random sampling (see TrainingFraction above)
    if (rand(1) < $fraction) {

      my ($id, $ac, $sequence, $keywords) = split ' ', $_, 4;
      push @ids, $id;
      push @acs, $ac;

      if ($exptid =~ /shuf/i) {
	my ($seqseed) = $ac =~ /(\d+)/;  # P32781
	my $reseed = int rand 1234567;
	srand($seqseed + $exptseed);
	push @seqs, shuffle($sequence); # same shuffle whole of expt
	srand($reseed);
      } else {
	push @seqs, $sequence;
      }

      push @rseqs, shuffle($sequence); # different shuffle each 'refresh'

      push @keywords, $keywords;
    }
  }
  close(FILE);

  # shuffle the keywords if needed
  if ($exptid =~ /mix/i) {
    my $reseed = int rand 7654321;

    srand($exptseed);

    my @mixed;
    while (@keywords) {
      push @mixed, splice @keywords, int(rand(@keywords)), 1;
    }
    @keywords = @mixed;

    srand($reseed);
  }

  # return a single data structure (reference to hash)
  # containing all the data we just read in.
  return { ids => \@ids,
	   acs => \@acs,
	   sequences => \@seqs,
	   rsequences => \@rseqs,
	   keywords => \@keywords,
	   minkeywordfrac => $minkeywordfrac,
	   maxkeywordfrac => $maxkeywordfrac,
	 };
}

sub shuffle {
  my $sequence = shift;
  my @aminoacids = split //,$sequence;
  my $shuffledsequence = '';
  while (@aminoacids) {
    $shuffledsequence .= splice @aminoacids, int(rand @aminoacids), 1;
  }
  return $shuffledsequence;
}

sub fitnessFunction {
  my ($self, %p) = @_;

  # %p gives you Input => data structure
  #              Output => data structure
  #              TimeTaken => total seconds for evaluation
  #              CodeSize => number of nodes in tree (result of getSize)

  die "fitnessFunction needs params Input, Output, TimeTaken, CodeSize\n"
    unless (defined $p{Input} && defined $p{Output} &&
	    defined $p{TimeTaken} && defined $p{CodeSize});

  my $kwclasses = $p{Output}{kwclasses};
  my $seqclasses = $p{Output}{seqclasses};
  # $kwclasses is a 1 x $n PDL of keyword derived class labels
  # $seqclasses is a 1 x $n PDL of sequence derived class labels
  # they come from Individual::evaluateOutput

  # do some safety checks - make sure there are the same
  # number of predictions as data instances
  return $self->WorstPossibleFitness()
      unless (defined $kwclasses && defined $seqclasses &&
	      $kwclasses->nelem > 0 &&
	      $kwclasses->nelem == $seqclasses->nelem);


  # return worst fitness (zero) if the kwclasses are too skewed
  my $kwfrac = sum($kwclasses)/$kwclasses->nelem;
  return $self->WorstPossibleFitness()
    if ($kwfrac > $p{Input}{maxkeywordfrac} ||
	$kwfrac < $p{Input}{minkeywordfrac});

  ### NEW!!! ###
  # put a similar restriction on the 'seqfrac'
  # reusing min/maxkeywordfrac on purpose
  my $seqfrac = sum($seqclasses)/$seqclasses->nelem;
  return $self->WorstPossibleFitness()
    if ($seqfrac > $p{Input}{maxkeywordfrac} ||
	$seqfrac < $p{Input}{minkeywordfrac});

  # return worst fitness (zero) if the keyword expression becomes too long
  # code size is only from the keyword branch
  return $self->WorstPossibleFitness() if ($p{CodeSize}-7 > $self->MaxKWTreeSize);

  # MCC = Matthews corellation coefficient
  # calculate the MCC using PDL (for speed)
  my $invseqclasses = (1 - $seqclasses);
  my $invkwclasses = (1 - $kwclasses);

  my $tp = ($kwclasses * $seqclasses)->sum;       # true positives
  my $fp = ($invkwclasses * $seqclasses)->sum;    # false positives
  my $tn = ($invkwclasses * $invseqclasses)->sum; # true negatives
  my $fn = ($kwclasses * $invseqclasses)->sum;    # false negatives

  my $denom = sqrt(($tn+$fn)*($tn+$fp)*($tp+$fn)*($tp+$fp));

  # divide by zero safety check
  return $self->WorstPossibleFitness if ($denom == 0);

  # final calculation
  my $mcc = ($tp*$tn-$fn*$fp)/$denom;

  # return the fitness
  return $mcc;
}

sub saveOutput {
  my ($self, %p) = @_;
  my ($id, $kwclass, $seqclass, $success);

  die unless ($p{Filename} && $p{Input} && $p{Output});

  if (open(FILE, ">$p{Filename}")) {
    printf FILE "# Tournament: %d\n", $self->Tournament();
    if ($p{Individual}) {
      printf FILE "# Individual: %s\n", $p{Individual}->DBFileStem();
      printf FILE "# Fitness:    %s\n", $p{Individual}->Fitness();
    }
    if (defined $p{Output}{kwclasses} && defined $p{Output}{seqclasses} ) {

      my $n = $p{Output}{kwclasses}->nelem;
      my $kwfrac = $p{Output}{kwclasses}->sum/$n;

      printf FILE "# KWFraction: %-6.4f\n", $kwfrac;

      printf FILE "# Columns: ID KeywordClass SequenceClass Success\n";

      for (my $i=0; $i<$n; $i++) {
	$id = $p{Input}{ids}->[$i];
	$kwclass = $p{Output}{kwclasses}->at($i);
	$seqclass = $p{Output}{seqclasses}->at($i);
	$success = ($kwclass == $seqclass) || 0;
	printf FILE "%-20s %u %u %u\n",
	  $id, $kwclass, $seqclass, $success;
      }
    }
    close(FILE);
  }
}

# overloaded to introduce TrainingFraction
sub loadData {
  my ($self) = @_;
  $self->TrainingData($self->loadSet($self->TrainingSet,
				     $self->TrainingFraction,
				     $self->MinKWFracTraining,
				     $self->MaxKWFracTraining));
  $self->TestingData($self->loadSet($self->TestingSet,
				    1.0,
				    $self->MinKWFracTesting,
				    $self->MaxKWFracTesting));
}


# if RefreshInterval is non-zero, then the data
# will be reloaded periodically (useful if TrainingFraction is < 1)
sub refresh {
  my $self = shift;
  $self->loadData();
  $self->BestFitness($self->WorstPossibleFitness());
  $self->Population->initFitnesses();
}


1;
